# Supplementary material for: Fullerenol changes metabolite responses differently depending on the iron status of cucumber plants
Source: PLoS One. 2021 May 17;16(5):e0251396. doi: 10.1371/journal.pone.0251396 (PMC8128279; doi:10.1371/journal.pone.0251396)
Supplement: S2 Table — (XLSX) [file pone.0251396.s002.xlsx]

## Sheet: Лист1
Table S1. Metabolite content in the cucumber leaves grown hydroponically in a nutrient solution, either with (+FeII and +FeIII) or in Fe-free (−FeII and −FeIII) nutrient solution, with or without the supply of 0 (F0), 1 (F1) and 2 (F2) mg L-1 fullerenol for 10 days.
id	Fe	Fullerenol	2-Hydroxyadipic acid	2-hydroxy-pyridine	2-Isopropylmalic acid	2-Ketoglutaric acid	2-Pyrrolidinone	3-hydroxypyridine	5-amino-valeric acid	a-Amyrin	Adipic acid	Alanine	Allantoin	Altrose	a-Methylglucoside	Aminoadipic acid	Aminomalonic acid	Arabitol	Asparagine	Aspartic acid	a-Tocopherol	b-Alanine	Caffeic acid	Cholesterol	Citramalic acid	Citric acid	Dehydroabietic acid	deoxyhexose_RT=31.83	Diethylenglycol	Erythronic acid	Ethanolamine	FA_10:0	FA_12:0	FA_14:0	FA_15:0	FA_16:0	FA_16:1 (9Z)	FA_17:0	FA_18:0	FA_18:2 (9,12 ZZ)	FA_18:3 (9,12,15 ZZZ)	FA_24:0	FA_6:0	FA_7:0	FA_8:0	FA_9:0	Ferulic acid	Fructose	Fumaric acid
s_1	+Fe3+	control	0.0826608	1.35262	0.304013	0.369531	0.680102	0.0221803	0.182381	1.22062	1.29452	7.92336	1.48023	0.714157	1.15069	1.02421	0.274541	4.37633	0.426935	8.97691	0.412843	0.321263	0.321511	1.52113	0.793711	9.46446	0.00383871	0.103633	0.965512	0.279195	1.5951	3.03507	3.45816	1.20646	6.93194	67.2622	6.88971	1.45947	12.6071	0.499527	19.218	0.557023	4.52199	1	1.83429	2.1667	0.201651	31.4545	4.05904
s_2	+Fe3+	control	0.127531	1.7939	1.0842	0.458846	0.622286	0.0235628	0.583325	0.920387	1.03441	13.2739	3.24157	0.386467	0.766651	1.18776	0.294218	5.68021	0.265347	18.8642	0.412781	0.400214	0.561156	1.30675	1.88667	15.2296	0	0.352539	0.753429	0.901945	7.21812	1.78818	1.97376	0.746758	3.2126	30.2998	4.63349	0.975975	6.39168	0.23501	20.4843	0.332888	2.58935	0.555898	1.16211	1.10811	0.170914	34.5295	7.28781
s_3	+Fe3+	control	0.361933	0.168135	2.27179	0.62009	0.417811	0.0187576	1.39496	0.333588	0.544198	42.8782	10.8623	1.08235	1.98174	7.66161	0.227922	5.3811	1.89495	55.8257	0.364211	1.03158	0.965495	0.202936	5.59733	18.9153	0	5.11454	0.335673	4.46706	18.9373	0.63621	0.527482	0.315868	1.5515	10.4941	1.91711	0.283657	2.2953	0.134813	9.19819	0.139665	1.30425	0.136995	0.413963	0.467651	0.17945	74.0953	29.3236
s_4	+Fe3+	control	0.148444	0.326166	2.20659	0.671192	0.612719	0.017967	0.928379	0.426346	0.848353	43.8718	5.14661	0.560716	4.48875	2.43601	0.230875	8.06453	1.15	46.4242	0.733441	0.643387	0.738071	0.826335	4.57969	11.8705	0.00940684	2.13367	0.899971	2.25151	19.665	1.02707	1.04533	0.517659	2.81925	20.3106	4.96162	0.748956	4.84395	0.54381	12.2225	0.469693	2.93974	0.261272	0.888373	0.701376	0.108691	47.8657	17.3106
s_5	+Fe3+	control	0.110205	0.714385	1.75472	0.598031	0.594674	0.0272048	1.29928	0.805911	1.01486	27.9064	2.71295	0.350902	2.25584	2.60958	0.261577	4.49613	0.834745	37.1023	0.927835	0.413969	0.613752	0.584252	3.19411	16.1421	0.0366316	1.00423	1.17122	1.81834	11.15	1.45136	1.10905	0.519588	2.09823	19.4673	3.08446	0.682758	4.5416	0.265344	18.0706	0.618455	2.85776	0.310069	1.01103	1.40183	0.479376	31.0198	12.2094
s_6	+Fe3+	F1	0.174912	2.81147	1.67458	1.72374	0.823262	0.393121	1.44767	0.385257	0.237556	18.7571	0.955068	0.45855	2.75183	1.02084	5.81682	8.31384	1.32373	23.0832	1.05941	0.478215	1.0502	0.488508	1.86801	16.7121	0	4.45685	0.360375	2.46591	26.6175	0.99618	0.885859	0.417698	2.10043	19.0105	3.43392	0.674532	4.2837	0.264459	19.4032	0.750832	1.87323	0.277332	0.669677	0.913152	0.234272	72.922	16.9075
s_7	+Fe3+	F1	0.405177	2.78282	3.36132	1.54039	1.30501	0.517797	1.59059	0.114104	0.450359	31.0386	4.20904	0.689686	9.50888	1.55375	4.0404	12.0993	0.730301	27.6222	0.163856	0.435272	1.33529	0.344389	4.02682	6.22179	0	10.4835	0.297744	3.25964	12.3924	1.12424	0.635345	0.273625	1.40022	11.8686	2.56015	0.355862	2.65606	0.176632	6.686	0.381377	1.70056	0.166497	0.529889	0.681745	0.125618	94.5303	28.2765
s_8	+Fe3+	F1	0.288585	2.78252	3.45819	1.50599	1.17804	0.441097	1.7107	0.188719	0.382346	26.8114	2.95593	0.544592	2.65257	2.61566	2.56559	8.99678	0.850915	34.2985	0.516411	0.938523	1.13592	0.194313	4.58401	15.6149	0	5.61666	0.236784	3.49851	19.6999	0.748185	0.59547	0.24542	1.21854	11.7936	1.57518	0.376148	2.74217	0.0895758	9.14394	0.411734	1.58653	0.193137	0.636368	0.645672	0.254145	64.3379	25.0699
s_9	+Fe3+	F1	0.33898	2.23164	1.86094	3.23694	0.912467	0.357335	1.20628	0.265452	0.571442	25.0779	2.4594	0.511124	2.46708	2.59045	0.786903	7.42961	1.02087	31.6168	0.644822	0.901488	0.665498	1.54721	3.68609	18.0742	0.00183972	4.06795	0.312642	3.24813	15.5651	0.823884	1.11873	0.830076	4.71475	23.6941	6.87991	1.21938	4.45855	0.720459	11.1719	1.0463	1.54441	0.190019	0.651034	0.727577	0.299722	61.8703	22.0992
s_10	+Fe3+	F1	0.276678	2.20901	2.47387	1.26863	1.21661	0.396734	1.09509	0.313601	0.416631	27.2703	2.19876	0.497885	5.60063	1.60551	1.30208	9.13534	0.738802	25.2301	0.353193	0.801634	0.951926	0.359566	3.11337	11.6299	0.0490015	5.41688	0.341878	2.75857	29.9627	0.782375	0.549237	0.268538	1.26971	12.8618	1.67779	0.420812	3.00209	0.142985	12.333	0.621151	1.64703	0.182649	0.500088	0.545441	0.29887	55.6049	21.4426
s_11_1	+Fe3+	F2	0.101022	2.21412	1.30024	0.724596	0.948354	0.073287	0.960869	1.1825	1.34393	17.6046	1.72775	0.197206	0.852472	0.982393	0.103949	6.31751	0.778485	14.9588	2.63209	0.337527	0.79909	1.3975	1.59428	6.4862	0.0174539	0.279105	0.714596	0.629375	7.44035	2.93302	2.52641	1.09556	3.96077	41.213	5.70406	1.14176	8.55548	0.707381	26.7551	0.9088	5.6638	0.620906	2.24586	2.44593	0.313143	22.2749	4.64131
s_12_1	+Fe3+	F2	0.0783532	0.65891	1.46655	0.518952	0.4399	0.056552	0.852616	0.49819	1.08926	30.8794	3.67208	0.254046	1.75684	1.31001	0.161895	8.44993	1.02974	26.4899	2.95037	0.615097	0.59605	0.635594	2.67796	4.91986	0.0680234	3.27115	0.364063	2.17691	13.0874	1.30822	1.12663	0.564174	2.30565	18.9057	2.85884	0.656472	4.35587	0.304252	11.3069	0.580278	1.88525	0.218281	0.785501	1.19378	0.0392426	48.0123	15.5616
s_13_1	+Fe3+	F2	0.179479	0.420993	2.09964	0.769332	0.448839	0.0399922	0.999603	0.777445	0.468561	38.6873	5.28401	0.274357	2.06545	2.49681	0.235369	6.14432	0.924872	39.4926	2.3878	0.681356	0.80414	0.601125	3.83318	24.3631	0.0599096	3.2041	0.389764	2.89029	14.9229	1.44528	1.32503	0.556096	2.01655	18.8385	3.08229	0.533202	4.17309	0.400611	16.2388	0.414628	2.34144	0.258944	0.894048	1.1772	0.402591	49.5635	17.1416
s_14_1	+Fe3+	F2	0.119416	1.63351	1.71025	0.888087	0.497278	0.142132	0.770267	1.64828	1.29654	4.2649	2.43118	0.386491	0.889369	0.341325	0.34703	5.21919	0.256099	6.55282	4.07096	0.168006	0.641846	1.92164	2.23938	12.4442	0.023516	1.18683	0.738129	0.669686	3.32154	2.47289	2.32	1.26711	4.86536	42.8501	8.84875	1.57691	8.79977	0.881509	33.2304	1.04026	3.99343	0.514704	1.61424	2.0018	0.951519	35.0956	1.66136
s_16_1	-Fe3+	control	0.590612	0.280447	3.06188	0.953131	0.777939	0.0238114	1.81941	0.73787	0.803664	25.9469	3.3133	1.24159	2.10078	4.39002	0.0872513	3.51849	0.917094	22.4149	0.861427	0.160241	0.209899	0.624205	3.85209	11.2235	0.0611204	2.91988	0.60495	1.88162	17.8654	1.55163	1.0467	0.453133	2.03288	21.358	3.30948	0.635323	5.29683	0.321346	19.425	0.505797	3.85133	0.372547	1.28348	1.17038	0.413995	51.6467	5.65008
s_17_1	-Fe3+	control	0.528438	0.314776	1.74213	1.77479	0.512899	0.0140634	1.20723	0.710209	0.591106	37.4236	5.56659	0.270791	0.801952	7.75527	0.0188777	2.78902	1.37435	39.7008	0.531239	0.568968	0.292695	0.419706	4.12288	49.7165	0.0833944	0.143313	0.580835	3.09213	12.6048	1.59001	1.12457	0.443473	1.59212	17.2832	1.79139	0.446886	4.27008	0.172934	10.3655	0.345195	2.55836	0.333893	1.10691	1.30016	0.513532	12.6875	7.54688
s_18_1	-Fe3+	control	0.878649	0.151104	2.08319	0.767552	0.356785	0.017881	1.62963	0.701758	0.55257	20.8639	20.1246	0.358008	1.69776	9.54047	0.0777378	2.01132	2.0968	42.6606	0.468681	1.09827	0.135625	0.367874	4.64082	41.7983	0.172609	0.638844	0.32673	3.58631	20.683	0.846921	0.661893	0.271859	1.02831	12.7862	1.56271	0.361139	3.81121	0.0891418	9.77562	0.342431	1.93397	0.202357	0.655317	0.550703	0.318228	15.9594	7.8889
s_19_1	-Fe3+	control	0.678053	0.624738	2.42162	1.10283	0.647685	0.0179414	1.77611	0.488655	0.44658	30.1964	20.3036	0.417536	2.22295	8.1793	0.261732	3.46423	2.3404	30.3203	0.229888	0.660848	0.154473	0.337298	5.35001	25.6976	0.203829	3.98422	0.362563	3.87411	17.284	0.731261	0.653232	0.3161	1.41834	12.6367	2.33266	0.430828	3.14525	0.141917	7.08404	0.37981	1.57339	0.174499	0.610196	0.563331	0.422205	39.0764	8.74604
s_20_1	-Fe3+	control	0.438418	0.322025	2.00281	1.54481	0.750866	0.0250197	1.07474	0.263425	0.59043	39.0541	5.54043	0.288812	0.820735	6.09506	0.0570202	2.59567	1.4531	29.5551	0.136596	0.543411	0.225699	0.712121	3.39837	58.7156	0.0488493	0.942248	0.502583	2.38712	11.5768	1.51045	1.2683	0.674982	3.67353	26.8485	8.52243	1.07913	5.46921	0.647354	9.47542	0.593823	3.29869	0.381299	1.28618	1.39777	0.309234	26.7779	5.6813
s_21_1	-Fe3+	F1	0.451956	0.408619	2.55773	0.945575	0.48505	0.0127322	1.70612	0.451918	0.81456	16.2852	5.41459	0.304918	1.39689	4.93495	0.0115304	2.96753	1.17404	44.2342	0.263257	0.409776	0.202887	0.453268	4.88467	32.9413	0.0555786	0.356401	0.469707	2.47123	9.25998	1.47199	1.06793	0.474045	1.94505	19.791	3.84159	0.626766	4.95671	0.297472	8.42591	0.458075	3.52806	0.395548	1.15907	1.14925	0.728281	12.4177	4.08559
s_23_1	-Fe3+	F1	0.156824	0.74035	3.42679	0.918291	0.416892	0.0167379	1.76763	0.836399	1.23057	8.13353	0.0369778	0.414884	1.45031	0.821637	0.133709	5.36901	0.368113	6.85447	0.0356929	0.156681	0.355826	0.222823	4.08981	2.2183	0.34998	1.08303	1.08475	0.640476	4.46345	2.88566	1.86714	0.658474	2.13741	27.1307	3.14334	0.774813	6.43739	0.258735	11.553	0.576661	4.63763	0.740501	1.943	2.23506	1.0427	18.5118	1.80419
s_24_1	-Fe3+	F1	0.0834104	0.475203	4.26098	0.593755	0.576848	0.0164103	1.907	1.77476	1.15073	2.68281	0.289015	0.284248	1.45295	0.360383	0.258087	3.11477	0.211898	3.47631	0.0953643	0.188714	0.238763	0.833708	3.03723	0.5822	0.635584	0.96239	1.35883	0.46957	3.42144	2.83451	1.96614	0.689126	2.82927	25.6219	4.95052	0.950863	6.10942	0.382004	16.0606	0.775321	3.19779	0.533164	1.42068	1.62202	1.92898	15.7269	0.817887
s_25_1	-Fe3+	F1	0.238889	0.500987	3.51749	0.732914	0.598719	0.026457	1.72563	1.09289	1.12467	15.6356	2.77538	0.336595	1.13531	2.30784	0.293867	2.69055	0.541181	9.51582	0.059047	0.323378	0.209729	0.576429	2.81267	9.33534	0.807739	1.49145	0.979417	1.11277	4.18757	2.25044	1.61595	0.551885	2.44802	21.6978	3.82727	0.738165	5.1612	0.293562	12.8664	0.520341	3.30614	0.463819	1.25303	1.46541	1.29558	18.8078	2.33741
s_26_1	-Fe3+	F2	0.347605	0.236931	3.6726	0.943214	0.570047	0.0119253	1.82412	0.985928	0.644954	16.1615	1.90914	0.253444	1.35267	3.89729	0.0678323	2.75275	0.504137	22.7117	0.0644716	0.356209	0.228752	0.519567	3.77589	14.5646	0.262735	1.55048	1.05215	2.08826	6.90466	1.42308	1.04502	0.350172	1.9615	14.4122	3.32896	0.546095	3.74793	0.2227	9.16127	0.46191	2.06098	0.26381	0.781638	1.00887	1.34063	29.4776	6.31044
s_27_1	-Fe3+	F2	0.340697	0.814229	1.98364	0.598754	0.551978	0.0211243	2.13307	1.01923	0.623344	8.68896	3.1124	0.251055	1.35282	2.82772	0.151404	1.9691	0.560575	22.0192	0.0556427	0.28641	0.0984751	0.572188	3.50352	13.9031	0.165276	2.22227	0.862743	1.89026	6.5752	1.7962	1.21623	0.440297	1.96781	16.1921	3.6889	0.576676	3.9685	0.245229	12.058	0.485968	3.0573	0.389524	1.17501	1.25106	1.44147	24.5919	4.15689
s_28_1	-Fe3+	F2	0.170703	1.28781	3.68482	0.701329	0.515968	0.0430655	1.87149	1.13274	2.02478	3.48413	0.723226	0.338767	1.71032	0.827746	0.18098	4.47788	0.283749	4.91642	1.17333	0.180643	0.105809	1.0291	3.74263	5.10409	0.155314	1.0781	1.50592	0.785456	3.81844	2.92764	1.99992	0.924721	3.77862	26.8593	6.79984	1.04579	5.98433	0.512197	12.9947	0.723474	2.92183	0.349632	1.07683	1.29028	0.54958	19.9961	1.05424
s_29_1	-Fe3+	F2	0.804258	0.14508	2.71979	1.58549	0.556886	0.0119368	2.0015	0.414345	0.31397	54.8471	7.5906	0.681532	1.70163	12.3838	0.0395283	4.99202	3.19965	47.7924	0.338244	0.921336	0.430378	0.21927	6.16766	40.8822	0.197943	2.85554	0.266718	5.88238	16.5386	0.73734	0.945239	0.42348	1.57326	17.463	2.62633	0.464519	4.41342	0.0991201	8.46326	0.342189	0.701487	0.279919	0.589091	0.776181	0.386797	30.9166	12.1845
s_30_1	-Fe3+	F2	0.982409	0.167374	3.05393	2.36483	0.648592	0.0130964	1.96576	0.292552	0.288767	50.9452	10.6843	0.689923	1.55657	13.6222	0.0150788	3.88179	2.89901	38.9897	0.511905	0.984758	0.424772	0.28104	5.30054	31.4404	0.0694054	6.20933	0.171388	5.64893	13.3929	0.637458	0.883919	0.539915	10.5173	50.6518	3.5051	3.18879	8.23172	0.199009	8.79249	1.37436	1.43481	0.209931	0.552621	0.600118	0.385338	69.3743	15.701
s_31_1	+Fe2+	control	0.291866	0.22147	1.47152	0.722607	0.484032	0.0108118	0.969768	0.355911	0.352835	35.3152	8.8821	0.492841	1.23429	3.69755	0.098472	5.85304	1.81717	43.9443	1.2	1.94696	0.554955	0.186389	4.36735	19.0399	0.0336648	2.53206	0.293785	3.30491	11.1944	0.667907	0.678063	0.324906	1.13098	12.6641	1.98793	0.314269	3.23612	0.112218	7.34144	0.34197	1.49068	0.21796	0.610872	0.686416	0.112634	38.6703	19.8779
s_32_1	+Fe2+	control	0.247812	0.150225	2.10396	1.12309	0.750132	0.0213246	1.27917	0.346883	0.321794	39.7419	4.38021	0.488317	1.61829	4.89789	0.382392	7.0351	2.04643	50.5448	0.487387	1.49055	0.902774	0.282084	5.0389	22.1908	0.0529715	3.15877	0.242274	3.31155	15.4813	0.503528	0.730938	0.319881	1.40277	14.8347	2.85969	0.427248	3.49575	0.173753	10.7554	0.346918	1.46425	0.193054	0.470187	0.531939	0.193445	42.1521	26.5234
s_33_1	+Fe2+	control	0.262953	0.221685	1.62877	0.959686	0.540321	0.0357564	1.1712	0.613014	0.336834	34.8215	1.33953	0.417054	1.5128	3.99236	0.270883	6.95258	1.34057	57.154	1.41026	1.88911	0.993707	0.22818	4.65268	30.698	0.0502806	1.42333	0.337766	2.80152	19.5982	0.889214	1.1319	0.447321	1.38799	17.577	2.47965	0.422814	4.30374	0.19889	13.3253	0.346682	1.95017	0.354207	0.720179	0.824829	0.0612573	25.1088	18.7303
s_34_1	+Fe2+	control	0.196371	0.290351	1.87468	0.860891	0.391207	0.0205501	1.00048	0.573212	0.278973	39.3978	3.89042	0.498476	1.00294	4.44268	0.224652	5.45014	1.60282	70.4617	1.67326	0.671921	0.868392	0.273955	4.25629	26.388	0.0455863	2.82353	0.31087	3.22691	10.7285	1.03654	1.11171	0.499213	1.51985	18.8842	2.82459	0.450869	4.50623	0.205047	13.7914	0.334348	1.90876	0.35022	0.838417	0.938581	0.441144	49.8016	22.221
s_36_1	+Fe2+	F1	0.329283	0.235234	1.75957	1.3429	0.512272	0.0291323	1.15848	0.278871	0.270169	35.8494	7.02344	0.550913	2.36546	4.65985	0.163213	6.4265	1.62242	48.8688	0.798838	1.73588	0.600499	0.137583	5.82635	20.6389	0.0833876	2.78831	0.270071	3.65693	26.3397	0.761402	0.734866	0.429343	1.1546	13.6418	2.04876	0.329036	4.10921	0.156323	9.6862	0.202277	1.51423	0.242047	0.532474	0.674734	0.169916	41.248	22.6996
s_37_1	+Fe2+	F1	0.32048	0.461265	0.914623	1.101	1.04796	0.0838921	0.304282	0.890131	0.468946	0.0694704	3.3798	0.548545	1.54481	0.332987	0.248651	9.22847	0.305973	1.22506	3.05854	0.400704	0.410334	0.338872	5.08822	20.5022	0.149041	1.94839	0.306192	0.867741	0.859594	1.43829	0.794966	0.35567	0.753052	21.9781	1.41619	0.301163	6.89704	0.415233	10.8293	0.333102	6.33671	0.45271	0.614406	0.674582	0.0458703	21.8816	11.916
s_38_1	+Fe2+	F1	0.316886	0.23934	1.85529	1.2674	0.853423	0.019689	1.31526	0.386164	0.433793	42.5067	9.41324	0.577655	1.43199	4.5633	1.95234	6.2087	1.95556	65.0349	1.49297	1.17709	0.578515	0.235502	5.39713	16.1362	0.0827002	3.69154	0.322772	3.89821	20.4899	0.578272	0.610148	0.343476	1.25923	11.7471	2.23879	0.313079	3.0885	0.131719	6.66972	0.152039	1.94242	0.255586	0.525787	0.660315	0.129894	29.6886	22.7609
s_39_1	+Fe2+	F1	0.303703	0.424835	2.40952	1.28446	0.417788	0.0342722	0.883398	0.369843	0.340941	50.5768	3.94122	0.499268	1.344	3.79939	0.232741	5.25417	1.72615	67.6059	1.75721	1.15967	1.53177	0.252171	4.15419	17.7878	0.0311051	1.68952	0.44894	3.26944	19.8064	1.20634	1.08999	0.56828	1.48663	19.036	2.88947	0.411342	5.24347	0.207935	10.1545	0.287118	2.00803	0.442828	1.0918	1.20985	0.293698	20.2242	28.0378
s_41_1	+Fe2+	F2	0.249918	0.724088	1.67583	0.605722	1.25502	0.060937	1.53836	0.502684	0.736094	27.7911	2.92511	0.505892	2.31166	2.64126	33.5295	4.60857	1.23708	54.7971	1.90432	1.25686	0.795747	0.42136	4.08962	39.2792	0.0722703	2.03848	0.570006	2.79454	10.2127	1.82674	1.83588	0.603439	2.04279	21.5885	3.4503	0.496679	5.99387	0.167988	8.14152	0.324249	3.54634	0.607279	1.1752	1.90838	0.223551	15.8932	20.0482
s_42_1	+Fe2+	F2	0	1.74532	0.821484	0.546508	0.613239	0.0746363	0.749781	2.30841	1.79139	8.99508	0	0.613183	0.591995	0	0.514161	3.13273	0	7.557	5.25834	0	0.437743	1.78016	0.527111	1.59506	0.0186556	1.38944	1	0.254428	2.70531	5.20985	3.82267	1.48964	4.07421	57.8466	7.80462	0.902621	15.4815	0.645089	30.3243	0.275702	16.6398	2.19021	4.90619	5.61154	1.85853	22.957	2.88074
s_43_1	+Fe2+	F2	0.0905405	1.02949	0.945646	0.585772	0.330096	0.0368337	0.534836	1.4418	0.703857	11.995	0	1.5853	0.25543	0	0.49276	5.15274	0	23.159	5.05641	0.431169	0.944072	1.08386	1.49201	0	0.0407072	0.683214	1.17258	0.808319	5.12936	3.39724	2.89402	1.2225	3.66296	49.1629	6.69696	0.891356	23.3252	0.501584	33.0897	0.262814	9.12269	1.37758	3.21723	2.69689	0.432648	37.5316	6.13993
s_44_1	+Fe2+	F2	0	0.928049	1.10745	0.646022	0.17428	0.0446702	0.781985	2.2998	0.974809	2.53745	0	0.510529	0.703817	0	0.589566	6.28421	0	5.20853	7.55908	0.163957	1.0679	0.691153	1.08768	0	0.0165168	0.231848	1.41909	0.342096	4.64906	3.13549	2.45811	1.03854	2.02838	36.436	4.29693	0.603004	14.1661	0.360644	24.7261	0.358798	8.02422	1.28387	2.42135	3.03289	1.02805	15.5185	5.59389
s_45_1	+Fe2+	F2	0	0.869735	0.793198	0.635358	0.208605	0.0171255	0.547648	2.07269	0.957185	5.53367	0	0.667623	0.830495	0	0.586792	5.8632	0	9.63857	2.39491	0.365552	1.05056	1.24425	0.988426	0	0.00358478	1.30943	1.2381	0.231396	5.18328	3.41484	2.64987	1.15882	2.81722	43.5606	5.86233	0.752063	14.5629	0.473985	31.6949	0.371673	7.5056	1.45324	3.3128	3.35916	0.794477	31.6929	4.22536
s_47_1	-Fe2+	control	0.257927	0.928925	0.808006	0.763193	0	0.0558373	1.00834	3.10824	1.25255	2.80467	0	0.761402	0.626039	0	0.46034	3.24722	0	2.6302	4.71376	0.0302116	0.318654	1.95689	0.957786	0	0.0358652	1.6756	1.58631	0	1.80446	4.22164	3.31302	1.31908	4.79114	65.2399	10.3815	1.06953	25.3664	0.688979	42.0129	0.781607	11.6601	1.82841	3.60035	4.07832	0.593807	21.7952	2.52686
s_48_1	-Fe2+	control	0.126146	0.839189	0.62447	0.527156	0.0413697	0.0253585	1.13466	2.37059	0.558164	2.1245	0	0.894637	0.544195	0	0.366124	4.03979	0	3.03008	2.5291	0	0.345416	1.47996	0.508428	0	0.0621144	3.04712	1.35206	0	5.08444	3.54117	2.77394	0.946851	3.40165	49.5488	6.52341	0.664139	16.3875	0.471431	31.3043	0.471439	8.21249	1.39544	3.29171	3.35736	1.68216	39.8951	1.35093
s_49_1	-Fe2+	control	0.135701	0.896306	0.932732	0.53414	0	0.0507808	0.986727	3.51822	0.899364	1.83911	0	0.728771	0.53769	0	0.46034	4.15209	0	2.28981	4.3164	0	0.369621	3.25344	0.649494	0	0.114203	1.32469	1.62339	0	4.12611	3.93793	3.13604	1.50466	6.21082	64.3536	15.2913	1.23065	17.2667	0.897068	35.1381	0.800572	8.79137	1.33863	2.9715	3.63352	1.98226	26.2761	1.35148
s_50_1	-Fe2+	control	0.606002	0.317698	1.75311	1.36998	0.78531	0.0166926	1.39768	0.824557	0.46672	2.66285	1.56483	0.612873	1.31908	5.10253	0.140109	3.79736	0.625601	21.1982	0.0431589	0.848068	0.711707	0.57317	3.69263	37.8898	0.0442699	2.36024	0.565655	3.50049	11.1587	1.43345	1.19413	0.630092	2.50618	21.5029	4.7127	0.633692	6.3631	0.307776	11.5289	0.366266	3.2069	0.503722	1.09559	1.21024	0.713729	27.8282	8.20361
s_51_1	-Fe2+	F1	0.369455	0.788496	0.925728	0.933467	0.477632	0.0447642	1.34953	2.33293	0.742452	10.3138	0	0.251867	0.587392	0.385267	0.371059	3.64422	0	15.6289	0.630999	0.549134	0.244578	2.54249	2.02182	10.6974	0.0948051	0.869719	1.86356	1.43927	5.41799	4.30811	3.72188	1.68162	8.92504	77.3783	18.6625	2.08456	17.9506	1.05841	38.1491	0.954742	9.7639	1.29377	3.28239	3.67806	4.13242	22.1235	3.10289
s_52_1	-Fe2+	F1	0.664215	0.390656	1.28855	1.31854	0.554246	0.0264164	1.2625	0.907198	0.517447	15.7853	2.25229	0.327541	0.673241	5.68281	0.116602	3.05112	0.699008	37.6594	0.541902	0.790229	0.551992	1.28007	3.6395	44.0547	0.0344285	0.665466	0.570406	4.00884	14.3604	1.7953	1.80239	1.24701	7.92773	45.1365	17.9488	2.05972	9.26523	1.23485	16.549	0.647326	4.08794	0.560955	1.11883	3.97619	0.0532458	18.6703	9.42393
s_53_1	-Fe2+	F1	0.179175	0.994739	0.514271	0.560473	0.323288	0.0498838	0.52889	2.84264	1.60884	2.6438	0	1.77671	0.09265	0	0.46034	2.45055	0.0590849	2.0672	0.738273	0.0570384	0.325973	2.64179	0.447333	5.17398	0.0802096	2.01321	1.62208	0.833383	0.289744	4.64656	3.22622	1.51826	6.14989	66.5961	13.676	1.38788	15.3364	0.758524	26.5685	0.931489	10.3902	1.71259	4.12144	4.49369	5.81215	37.9868	1.60461
s_54_1	-Fe2+	F1	0.183335	0.962742	0.547029	0.509528	0.1716	0.0537761	0.472288	1.91839	1.02304	2.11792	0	2.47251	0.421743	0	0.504981	2.63383	0.026727	2.30058	0.722074	0.092818	0.0847783	1.97106	0.476999	6.15978	0.193268	3.08858	1.36955	1.07919	1.7824	4.59033	2.65184	1.24335	4.37112	58.695	3.54802	0.867715	14.306	0.442588	25.898	0.559922	11.9085	1.72405	3.52429	4.27305	2.20576	57.6455	1.329
s_55_1	-Fe2+	F1	0.346239	0.982038	1.23715	0.770056	0.536707	0.0730561	1.03594	2.42265	1.0258	18.8799	0	0.54599	0.468243	0	0.643837	3.39266	0.0147712	11.5045	0.678695	0.492676	0.405787	3.04505	1.35662	4.82451	0.037667	2.0321	1.66013	1.06088	5.40069	3.5518	3.19315	1.50889	7.60008	68.8839	15.7864	1.63651	15.4751	0.805301	33.8713	0.943722	10.6822	1.26008	2.81399	3.20252	2.08074	34.8066	2.87318
s_56_1	-Fe2+	F2	0.415668	1.48968	1.40707	1.21365	0.501691	0.162038	0.752777	0.477573	0.752186	30.6458	0	0.450243	0.465937	0.765788	0.425194	3.02537	0.0478231	39.9962	1.90362	1.07105	0.659538	0.677311	2.65123	19.8146	0	0.982159	1.22913	3.25587	13.5993	2.7014	2.07363	1.0073	2.73464	34.8723	4.29406	0.692731	9.07815	0.290962	15.1133	0.115891	9.35384	1.19613	2.79482	2.98598	0.463508	22.6498	7.44517
s_57_1	-Fe2+	F2	0.38583	0.698942	1.31344	0.949155	0.86523	0.0508883	1.38907	1.01181	0.729352	22.0439	0	0.482184	0.371988	0.573671	0.428559	3.38713	0.0767728	25.4582	2.39571	0.545829	0.441768	1.00691	2.76866	17.7083	0.106862	2.73551	0.988986	2.57018	4.39894	2.64616	2.41784	1.1534	4.63486	43.983	8.72964	1.09749	10.3554	0.524921	18.1565	0.390269	8.22532	1.10124	1.94188	2.58387	2.25982	40.3007	6.28103
s_59_1	-Fe2+	F2	0.151403	1.34228	0.936164	0.674553	0.428828	0.0548877	3.74808	1.86804	1.31113	2.27626	0	0.641358	0.496442	0.696899	0.368591	2.88879	0.011817	1.9696	0.24769	0.226433	0.401183	5.24177	0.694836	2.67435	0.032943	1.91672	1.63333	2.73764	1.64296	4.28474	3.6264	1.47572	6.22117	67.1562	11.5415	1.38638	15.7235	0.773853	36.0094	0.626419	16.4898	2.16936	3.8063	4.08252	5.09282	44.9685	1.89781
s_60_1	-Fe2+	F2	0.35226	0.889846	1.11601	1.08168	0.611316	0.0588469	0.443105	1.10331	0.897898	36.9108	0	1.02527	1.02474	0.672447	0.87995	3.72914	0.0762179	18.4372	0.259289	0.668671	0.551922	1.24908	2.23302	6.80191	0.0503774	5.83188	0.873901	2.38689	5.93236	2.40625	1.96263	0.916078	3.69812	39.0631	5.9108	0.84769	9.70081	0.383128	14.923	0.406173	9.65939	1.29352	2.7063	2.41218	1.65979	72.562	7.09315
ni - not identified
RT - retention time
FA - fatty acid
MAG - monoacylglycerol
hexose - unidentified hexose derivate
hexose-P - hexose phosphate
pentose - unidentified hexose derivate
oligosach - oligosacharides and related compounds
pentalc, hexalc -pentose and hexose alcohols
st - sterols and realted compounds
[truncated: 348 more columns]
